# Supplementary material for: Neoadjuvant immunotherapy for DNA mismatch repair proficient/microsatellite stable non-metastatic rectal cancer: a systematic review and meta-analysis
Source: Front Immunol. 2025 Jan 27;16:1523455. doi: 10.3389/fimmu.2025.1523455 (PMC11808008; doi:10.3389/fimmu.2025.1523455)
Supplement: Supplementary file 5 [file Table1.xlsx]

## Sheet: Sheet1
Supplimentary table 1 TRAEs
study	Pruritus		Dermatitis		Endocrinal disoders		Gastrointertinal disorders		Alanine transaminase increased		Aspartate transaminase increased		Reactive cutaneous capillary endothelial proliferation		Peripheral neurotoxicity		Decreased lymphocyte count		Decreased white blood cell count		Decreased neutrophil count		Decreased platelet count		Anaemia		Fatigue		Hand-foot syndrome		Myocarditis		Radiation Proctitis		Sum	I-II	III-IV
	I-II	III-IV	I-II	III-IV	I-II	III-IV	I-II	III-IV	I-II	III-IV	I-II	III-IV	I-II	III-IV	I-II	III-IV	I-II	III-IV	I-II	III-IV	I-II	III-IV	I-II	III-IV	I-II	III-IV	I-II	III-IV	I-II	III-IV	I-II	III-IV	I-II	III-IV
Bando et al，2022	8	0	NA	NA	5	0	NA	NA	5	0	3	2	NA	NA	NA	NA	NA	NA	NA	NA	NA	NA	NA	NA	NA	NA	NA	NA	NA	NA	NA	NA	NA	NA	NA	NA	8
Li et al，2024	NA	0	NA	0	NA	0	NA	NA	7	0	5	0	18	0	19	0	13	6	17	0	6	0	4	1	8	0	13	0	NA	NA	NA	NA	NA	NA	NA	NA	9
Lin et al，2021	NA	0	NA	0	2	0	NA	0	9	0	9	0	22	0	18	0	NA	NA	23	1	12	4	16	0	16	4	13	0	1	0	NA	NA	21	0	NA	NA	5
Xiao et al,2024	4	0	NA	NA	NA	NA	NA	NA	30	4	40	1	NA	NA	NA	NA	NA	NA	46	5	32	8	32	6	40	6	NA	NA	1	0	2	1	NA	NA	NA	NA	NA
Shamseddine et al,2020	NA	0	NA	0	NA	0	NA	0	NA	0	NA	0	NA	0	NA	0	NA	0	1	0	NA	0	NA	0	NA	0	5	0	NA	0	NA	0	NA	0	30	27	3
Gao et al，2023	11	0	7	0	2	0	NA	0	2	0	NA	0	NA	0	NA	0	NA	0	8	0	4	0	NA	0	6	0	14	0	NA	0	NA	0	10	0	NA	NA	1
Lin et al,2024	NA	0	NA	0	NA	0	NA	0	NA	0	NA	0	NA	0	NA	0	NA	0	NA	0	NA	0	NA	0	NA	0	NA	0	NA	0	NA	0	NA	0	NA	NA	NA
George et al，2022	NA	NA	NA	NA	NA	NA	NA	NA	NA	NA	NA	NA	NA	NA	NA	NA	NA	NA	NA	NA	NA	NA	NA	NA	NA	NA	NA	NA	NA	NA	NA	NA	NA	NA	NA	NA	NA
Feng et al,2024	NA	NA	NA	NA	NA	NA	NA	NA	NA	NA	NA	NA	NA	NA	NA	NA	NA	NA	NA	NA	NA	NA	NA	NA	NA	NA	NA	NA	NA	NA	NA	NA	NA	NA	NA	NA	5
Takahashi et al,2023	NA	NA	NA	NA	NA	NA	NA	NA	NA	NA	NA	NA	NA	NA	NA	NA	NA	NA	NA	NA	NA	NA	NA	NA	NA	NA	NA	NA	NA	NA	NA	NA	NA	NA	NA	NA	NA
Gooyer et al,2024	NA	NA	NA	NA	NA	NA	NA	NA	NA	NA	NA	NA	NA	NA	NA	NA	NA	NA	NA	NA	NA	NA	NA	NA	NA	NA	NA	NA	NA	NA	NA	NA	NA	NA	NA	NA	NA
Zhou et al,2024	NA	NA	NA	NA	NA	NA	NA	NA	NA	NA	NA	NA	NA	NA	NA	NA	NA	NA	NA	NA	NA	NA	NA	NA	NA	NA	NA	NA	NA	NA	NA	NA	NA	NA	NA	NA	NA
Xia et al,2024	NA	NA	NA	NA	NA	NA	NA	NA	NA	NA	NA	NA	NA	NA	NA	NA	NA	NA	NA	NA	NA	NA	NA	NA	NA	NA	NA	NA	NA	NA	NA	NA	NA	NA	NA	NA	NA
